# Supplementary material for: A Comparative Evaluation of the Therapeutic Effects of Adenosine Triphosphate, Coenzyme Q10, Pyridoxine, and Thiamine Pyrophosphate in a Linezolid-Induced Peripheral Neuropathic Pain Model in Rats
Source: Pharmaceuticals (Basel). 2026 Feb 22;19(2):341. doi: 10.3390/ph19020341 (PMC12944494; doi:10.3390/ph19020341)
Supplement: Supplementary file 1 [file pharmaceuticals-19-00341-s001.zip]

Archive with 6 entries (6 files):
- Table S1-R2.pdf
- Table S2-R2.pdf
- Table S3-R2.pdf
- Table S4-R2.pdf
- Table S5-R2.pdf
- Table S6-R2.pdf
